# Supplementary material for: Incidence and predictors of post-stroke cognitive impairment among patients admitted with first stroke at tertiary hospitals in Dodoma, Tanzania: A prospective cohort study
Source: PLoS One. 2024 Apr 10;19(4):e0287952. doi: 10.1371/journal.pone.0287952 (PMC11006170; doi:10.1371/journal.pone.0287952)
Supplement: S2 File — (XLSX) [file pone.0287952.s003.xlsx]

## Sheet: psci excel
identification no	Gender	referal status	Place of residency	Date of Admission	Insurance	Age_years	level of education	cigarrete smoking	number of cigarrete/d	alcohol consumption	grams_alcohol/wk	hypertension	diabetes	time after stroke onset	headache	aphasia	vomiting	LOC	focal neurological deficit	dysarthria	seizures	pupil examination	swallow screen	temperature	RBG on admission	nihss scale	TYPE OF STROKE	LOCATION OF HEMORRHAGIC STROKE	HEMATOMA VOLUME cm3	INFACT VOLUME cm3	location of ischemic stroke	NUMBER OF INFACTS	LOCATION OF INFARCTS CIRCULATION	LOCATION OF INFARCTS TERRITORY	BRAIN PART INVOLVED	leukoraiosis	brain atrophy	ecg	total cholesterol	ldl	hdl	triglycereides	aspiration pneumonia	medication	physiotherapy	dvt prophylaxis	outcome	days from admission to death	PHQ_9_onemonth
1	female	referal	urban	14.6.21	no	60	no formal education	no		no		yes	no	3	yes	yes	no	no	yes	no	no	normal	normal	36.2	5.9	15	ischemic			47.69	subcortical	1	anterior	1	left hemisphere	no	yes	Sinus tacycardia, lvh	250	120	46	106	no	artovastatin 40mg/d, aprinox 5mg/d, nifedipine 40mg bid, ASA 75mg/d	yes	no	alive		8
2	female	referal	urban	15.6.21	no	63	no formal education	no		no		yes	no	7	no	yes	no	no	yes	no	no	normal	normal	36.8	7.9	20	hemorrhagic	lobar	20.78				anterior		left hemisphere	no	no	NSR, LVH	200	110	45	145	no	candersatan 16mg/d, HCT 25mg/d	yes	no	alive		9
3	female	referal	urban	21.6.21	yes	54	primary school	no		no		yes	no	4	yes	yes	no	no	yes	no	no	normal	normal	35.9	10.2	19	hemorrhagic	lobar	49.35				anterior		left hemisphere	no	yes	first degree heart block, LAE, LVH	179	87	60	164	no	captopril 25mg bid/d, HCT 25mg/d	yes	no	dead	30
4	female	self	rural	23.6.21	yes	48	secondary school	no		no		yes	no	3	yes	yes	yes	yes	yes	no	no	normal	abnormal	35.8	7.9	22	hemorrhagic	lobar	28.78				anterior		left hemisphere	no	no	LBBB	205	86	53	175	yes	candersartan 8mg/d, HCT 25mg/d, IV Metronidazole 500mg 8hourly, IV Ceftriaxone 2g bid	yes	no	lost follow up
5	female	self	urban	28.6.21	no	66	no formal education	no		no		yes	no	2	yes	yes	no	no	yes	no	no	normal	normal	36.3	8.5	16	hemorrhagic	lobar	17.74				anterior		left hemisphere	no	no	NSR, LVH, Latrhemiaal wall isc	139	118	69	104	no	nifedipine 20mg bid, aprinox 5mg/d, artovastatin 40mg/d	yes	no	alive		10
6	male	referal	urban	30.6.21	no	53	no formal education	yes	5	yes	292	yes	no	3	no	yes	no	no	yes	no	no	normal	normal	37.6	6.7	14	hemorrhagic	lobar	50.8				anterior		left hemisphere	no	yes	NSR, LVH, LAE	200	121	55	190	yes	i.v cefrtriaxone 2g/d, iv metronidazole 500mg tid, clopidrogel 75mg/d, artovastatin 20mg/d, carvedilol 6.25mg bid, warfarin 5mg /d	yes	yes	alive		7
7	female	self	rural	30.6.21	no	48	primary school	no		no		no	no	2	no	yes	no	no	yes	no	no	normal	normal	37.2	9.2	12	ischemic			8.8	subcortical	1	anterior	1	left hemisphere	no	no	atrial fibrillation	210	85	60	175	no	artovastatin 20mg			dead	30
8	male	self	rural	03.7.21	yes	101	no formal education	no		no		no	no	1	no	yes	no	no	yes	no	no	normal	normal	36.8	10.1	16	ischemic			10.2	subcortical	2	anterior	1	left hemisphere	no	yes	atrial fibrillation	192	92	63	181	no	artovastatin 20mg/d, ASA 75mg/d	yes	no	dead	19
9	male	referal	urban	12.7.21	no	59	no formal education	yes	10	yes	270	no	no	2	no	no	no	no	yes	no	no	normal	normal	36.9	7.9	5	ischemic			6.8	subcortical	1	anterior	1	left hemisphere	no	yes	atrial fibrillation	250	98	40	196	no	artovastatin 40mg/d, carvedilol 3.125mgbid, warfarin 5mg/d	yes	yes	alive		2
10	male	referal	rural	13.7.21	yes	43	secondary school	no		yes	292	no	no	2	no	no	no	no	yes	no	no	normal	normal	35.9	9.5	9	ischemic			19.2	subcortical	1	posterior	1	left hemisphere	no	no	atrial fibrillation	180	90	45	168	no	artovastatin 40mg/d, warfarin 10mg/d, carvedilol 3.125mg bid,	yes	no	alive		4
11	male	self	urban	13.7.21	yes	77	no formal education	yes	20	yes	224	yes	no	3	no	no	no	yes	yes	no	no	normal	normal	37.1	7.4	8	ischemic			150	subcortical	1	anterior	3	left hemisphere	no	yes	atrial fibrillation	230	94	67	171	no	atorvastatin 20mg/d, ASA 75mg/d, captopril 25mg bid,	yes	no	alive		12
12	male	referal	rural	15.7.21	no	60	no formal education	no		yes	168	yes	no	3	yes	no	no	no	yes	no	no	normal	normal	37.3	5.6	4	hemorrhagic	lobar	28.6				anterior		left hemisphere	no	yes	NSR. LVH	206	119	49	185	no	captopril 25mg bid, nifedipine 40mg bid	yes	no	alive		12
13	male	referal	urban	17.7.21	no	75	no formal education	no		no		yes	no	4	no	yes	no	no	yes	no	no	normal	normal	35.8	6.1	17	ischemic			130	subcortical	2	anterior	5	both hemispheres	no	yes	atrial fibrillation	260	125	53	193	no	atorvastatin 40mg/d, Captopril 25mg bid, cardilol 25mg bid, warfarin 5mg/d	yes	yes	alive		15
14	male	self	urban	19.7.21	yes	58	tertiary school	no		no		yes	yes	6	no	no	no	no	yes	yes	no	normal	normal	37.8	11.2	4	ischemic			17.4	subcortical	1	posterior	1	left hemisphere	no	no	sinus tachycardia, LVH with strain pattern	203	93	57	182	no	atorvastatin 40m/d, clopidrogel 75mg/d, hydralazine 25mg tds, ISMN 10mg bid, metformin 1g bid, glibenclamide 5mg/d	yes	no	alive		2
15	female	referal	urban	19.7.21	no	48	no formal education	no		no		yes	no	2	yes	yes	no	yes	yes	no	no	aniscoria	abnormal	38.1	12.1	17	hemorrhagic	lobar	11.6				anterior		left hemisphere	no	yes	RBBB	259	120	60	189	yes	iv metronidazole 500mg tds, iv ceftriaxone 2g/d, atovastatin 40mg/d, nimodipine 60mg 4 hourly, hydralazine 25mg tds,	yes	no	dead	6
16	male	self	rural	22.7.21	no	54	secondary school	no		no		yes	yes	3	no	no	no	no	yes	no	yes	normal	normal	37.6	18.5	11	ischemic			33	subcortical	1	posterior	1	left hemisphere	no	no	atrial fibrillation	184	86	64	173	no	metormin 1g bid, artovastatin 40mg/d, amlodipine 10mg/d, warfarin 10mg/d, carvedilol 3.125mg bid	yes	no	alive		4
17	male	self	rural	24.7.21	yes	58	secondary school	yes	10	no		yes	no	5	yes	no	yes	no	yes	no	no	normal	normal	35.9	8.2	18	hemorrhagic	lobar	5.8				anterior		left hemisphere	no	no	sinus tachycardia	201	88	50	190	no	nifedipine 40mg bid, aprinox 5mg /d	yes	no	dead	4
18	male	referal	urban	25.7.21	no	63	secondary school	no		no		yes	no	8	no	yes	no	no	yes	no	no	normal	normal	37.1	5.9	8	ischemic			100	cortical	1	anterior	1	left hemisphere	no	no	fist degree heart block, LVH	194	130	78	169	no	losartan/H 62.5mg/d, carvedilol 6.25mg bid, artovastatin 20mg/d	yes	no	alive		6
19	female	referal	urban	30.7.21	no	85	no formal education	no		yes	270	yes	no	7	no	no	no	no	yes	yes	no	normal	normal	36.3	8.9	10	ischemic			12	subcortical	2	anterior	1	left hemisphere	no	yes	sinus rythm, LVH	280	121	50	198	no	ASA 75mg/d, nifedipine 40mg bid, aprinox 5mg/d, atorvastatin 40mg/d	yes	no	alive		13
20	female	referal	rural	02.8.21	no	72	no formal education	yes	10	no		yes	yes	6	no	no	no	no	yes	yes	no	normal	normal	36.2	6.4	11	ischemic			100	subcortical	1	anterior	5	left hemisphere	no	yes	atrial fibrillation	210	117	67	139	no	atorvastatin 40mg/d, ASA 75mg/d, carvedilol 6.25mg bid, captopril 25mg bid, metformin 1g bid, glibenclamide 5mg/d	yes	no	alive		13
21	male	self	rural	05.8.21	no	62	no formal education	no		no		no	yes	1	yes	yes	yes	yes	yes	no	yes	aniscoria	abnormal	37.5	13.4	20	hemorrhagic	deep	104				anterior		left hemisphere	no	no	sinus tachycardia, lateral wall ischermia	215	103	67	191	yes	iv metronidazole 500mg tds, iv ceftriaxone 2g/d, mixtrd insulin 30IU AM/10IU PM	yes	no	dead	15
22	female	self	urban	08.8.21	no	48	no formal education	no		no		no	yes	5	no	yes	no	no	yes	no	no	normal	normal	36.1	13.3	6	ischemic			67	cortical	2	anterior	4	brain sterm	no	no	NSR	176	78	51	109	no	atorvastatin 40mg/d, ASA 75mg/d, metformin 500mg bid	yes	no	alive		4
23	female	referal	rural	08.8.21	no	58	tertiary school	no		no		no	yes	7	no	no	no	no	yes	yes	yes	normal	normal	35.1	6.8	5	ischemic			27	cortical	3	anterior	1	left hemisphere	no	no	NSR	179	75	43	189	no	metformin 500mg bid, artovastatin 40mg/d, ASA 75mg/d	yes	no	alive		2
24	male	referal	rural	14.8.21	no	62	secondary school	yes	10	no		yes	no	4	no	yes	no	no	yes	no	no	normal	normal	36.3	7.1	7	hemorrhagic	deep	18				anterior		left hemisphere	no	yes	mobitz type 1 second heart block	164	86	50	162	no	metormin 500mg bid, ASA 75mg/d, artovastatin 40mg/d	yes	no	alive		5
25	male	referal	urban	15.8.21	no	72	no formal education	no		no		yes	yes	2	yes	yes	no	no	yes	no	no	normal	abnormal	35.7	13.2	14	ischemic			115	subcortical	2	anterior	2	left hemisphere	no	yes	NSR, LVH, LAE, anterior wall ischermia	260	112	50	159	no	metformin 500mg bid, artovastatin 40mg/d, ASA 75mg/d, captopril, 25mg bid, HCT 12.5mg/d	yes	no	alive		13
26	male	self	urba	19.8.21	yes	65	secondary school	no		no		yes	no	2	yes	yes	yes	yes	yes	no	no	pin point	abnormal	36.8	11.6	22	hemorrhagic	lobar	134				anterior		left hemisphere	no	yes	LBBB	204	95	54	187	yes	iv metronidazole,iv ceftriaxone 2g/d, insulin mixtard 40iu AM/20iu PM, ASA 75mg/d, telmisartan/H 92.5mg/d	yes	yes	dead	30
27	female	referal	urban	19.8.21	no	56	tertiary school	no		no		no	yes	4	no	no	no	no	yes	yes	no	normal	normal	37.1	5.9	4	ischemic			34	cortical	1	anterior	2	left hemisphere	no	no	NSR	156	90	49	168	no	metformin 1g bid, artovastatin 40mg/d, clopidrogel 75mg/d	yes	no	alive		7
28	male	self	rural	23.8.21	no	52	secondary school	no		no		yes	no	7	yes	yes	no	no	yes	no	no	normal	normal	36.1	6.1	5	ischemic			60	cortical	1	anterior	1	left hemisphere	no	no	NSR, lvh	210	63	53	196	no	telmisartan 80mg/d, ASA 75mg/d, atorvastatin 40mg/d	yes	no	alive		9
29	female	referal	urban	24.8.21	no	63	no formal education	no		no		yes	yes	3	no	yes	no	no	no	no	no	normal	normal	37.3	8.4	12	ischemic			148	subcortical	2	anterior	5	right hemisphere	no	yes	atrial fibrillation	269	117	42	230	no	metformin 1g bid, artovastatin 40mg/d, ASA 75mg/d, carvedilol 3.125mg bid	yes	no	alive		16
30	male	referal	urban	26.8.21	no	74	tertiary school	yes	10	no		yes	no	1	yes	yes	no	yes	yes	no	no	aniscoria	abnormal	38.3	12.6	30	hemorrhagic	lobar	89				anterior		right hemisphere	no	yes	NSR, LVH, PVC	179	68	54	156	yes	telmisartan/H 92.5mg/d, iv amoxyclav 1.2g bid, iv metronidazole 500mg tds	yes	yes	dead	60
31	male	self	rural	01.9.21	yes	66	secondary school	yes	5	no		no	yes	7	yes	no	no	no	yes	yes	no	normal	normal	37.1	5.7	7	ischemic			27	cortical	1	posterior	2	right hemisphere	no	yes	NSR	182	88	56	189	no	metformin 500mg bid, atorvastatin 20mg/d, ASA 75mg/d	yes	no	alive		3
32	male	referal	urban	04.9.21	no	70	primary school	no		yes	224	yes	no	2	yes	yes	no	no	yes	no	yes	aniscoria	abnormal	35.9	10	24	hemorrhagic	lobar	140				anterior		right hemisphere	no	yes	LBBB	210	89	56	178	yes	i.v amoxyclav 1.2g bid, iv metronidazole 500mg tid, telmisartan/H 92.5mg/d	yes	yes	dead	16
33	female	self	urban	07.9.21	no	62	primary school	no		no		yes	no	5	no	no	no	no	yes	yes	no	normal	normal	36.8	6	19	ischemic			120	subcortical	2	anterior	2	right hemisphere	no	yes	sinus tachycardia	269	114	58	194	no	telmisartan H 92.5mg/d, ASA 75mg/d, atorvastatin 40mg/d	yes	no	alive		13
34	female	referal	rural	10.9.21	yes	73	secondary school	yes	10	no		no	yes	1	yes	yes	no	no	yes	no	no	pin point	abnormal	37.9	6.4	30	ischemic			136	subcortical	3	anterior	5	left hemisphere	no	yes	atriall fibrillation	191	87	51	192	yes	i.v cefrtriaxone 2g/d, iv metronidazole 500mg tid, clopidrogel 75mg/d, artovastatin 20mg/d, carvedilol 6.25mg bid, warfarin 5mg /d	yes	yes	dead	15
35	female	referal	rural	13.9.21	no	72	no formal education	no		no		no	no	4	no	no	no	no	yes	yes	no	normal	normal	36.9	8.1	4	ischemic			39	cortical	1	anterior	1	right hemisphere	no	no	NSR	114	83	48	108	no	atorvastatin 40mg/d, ASA 75mg/d	yes	no	alive		8
36	male	referal	urban	18.9.21	yes	54	no formal education	no		no		yes	no	5	no	no	no	no	yes	yes	no	normal	normal	37.4	6.7	8	ischemic			16	cortical	2	anterior	1	right hemisphere	no	no	atrial fibrillation	198	94	51	198	no	carvedilol 3.125mg bid, warfarin 5mg/d, aprinox 5mg/d, atorvastatin 40mg/d	yes	no	alive		9
37	male	referal	rural	20.9.21	no	67	secondary school	no		no		no	yes	4	no	no	no	no	yes	yes	no	normal	normal	35.9	5.4	11	hemorrhagic	deep	30				anterior		right hemisphere	no	no	NSR	201	86	56	106		telmisartan/H 92.5mg/d, atovastatin 40mg/d	yes	no	alive		4
38	male	self	urban	22.9.21	no	72	no formal education	yes	10	yes	270	yes	no	3	yes	no	no	yes	yes	yes	no	pin point	abnormal	36.1	7.2	13	ischemic			120	subcortical	1	anterior	1	right hemisphere	yes	no	LBBB	210	79	56	191	no	ASA 75mg/d, nifedipine 40mg bid, aprinox 5mg/d, atorvastatin 40mg/d,	yes	no	dead	4
39	male	referal	rural	23.9.21	no	73	no formal education	no		no		yes	no	4	yes	no	no	no	yes	yes	yes	normal	normal	36.7	6.2	8	ischemic			47	cortical	1	anterior	1	right hemisphere	no	yes	first degree heart block	196	89	51	183	no	ASA 75mg/d, atorvastatin 40mg/d, captopril 25mg bid, HCT 12.5mg/d	yes	no	alive		8
40	male	referal	urban	23.9.21	yes	70	no formal education	yes		no		yes	no	3	yes	yes	no	no	yes	no	no	normal	normal	36.9	6.3	16	ischemic			120	subcortical	2	anterior		left hemisphere	no	yes	atrial fibrillation	270	119	45	189	no	telmisartan/H 92.5mg/d, Clopidrogel 75mg/d, atovastatin 40mg/d	yes	no	alive		12
41	male	self	rural	26.9.21	no	51	secondary school	yes	20	no		yes	yes	1	yes	yes	yes	yes	yes	no	no	normal	abnormal	37.8	15	35	hemorrhagic	lobar	120				anterior		left hemisphere	yes	no	inferior wall ischermia, NRS, LVH	189	81	56	192	yes	i.v amoxyclav 1.2g bid, iv metronidazole 500mg tid, telmisartan H 92.5mg/d	yes	no	dead	3
42	male	referal	urban	30.9.21	no	62	tertiary school	no		no		no	yes	4	no	no	no	no	yes	no	yes	normal	normal	35.6	5.1	4	ischemic			79	cortical	1	anterior	3	right hemisphere	no	yes	NSR	168	76	43	189	no	metformin 1g bid, ASA 75mg/d, atovastatin 20mg/d	no	no	alive		2
43	male	referal	urban	2.10.21	yes	69	no formal education	no		no		yes	no	1	yes	yes	yes	yes	yes	no	no	aniscoria	abnormal	36.1	15.1	30	ischemic			150	subcortical	1	anterior	3	right hemisphere	no	yes	LVH with strain pattern, LEA	175	89	56	183	yes	i.v amoxyclav 1.2g bid, iv metronidazole 500mg tid, telmisartan H 92.5mg/d	yes	no	dead	26
44	male	referal	rural	5.10.21	no	46	tertiary school	no		yes	224	no	yes	2	no	no	no	no	yes	yes	no	normal	normal	36	10	5	ischemic			65	cortical	1	anterior	1	right hemisphere	no	no	sinus tachycardia	178	90	57	182	no	metformin 500mg bid, glibenclamide 5mg/d, ASA 75mg/d, atorvastatin 40mg/d	no	no	alive		3
45	male	referal	rural	7.10.21	no	53	secondary school	no		no		yes	no	4	yes	yes	yes	yes	yes	no	no	pin point	abnormal	36.8	8.4	26	hemorrhagic	lobar	110				anterior		left hemisphere	no	no	LBBB	280	126	52	169	yes	i.v amoxyclav 1.2g bid, iv metronidazole 500mg tid, telmisartan H 92.5mg/d	yes	no	dead	5
46	male	self	urban	11.10.21	yes	72	no formal education	no		no		no	no	2	no	yes	no	no	yes	yes	no	normal	normal	36	5.2	6	ischemic			103	subcortical	3	anterior	2	left hemisphere	no	yes	mobitz type 2 second degree heart block	250	121	40	187	no	clopidrogel 75mg/d, atovastatin 40mg/d, captopril 25mg bid	yes	no	alive		11
47	female	referal	rural	11.10.21	no	68	primary school	no		no		no	yes	7	yes	yes	no	no	yes	no	yes	aniscoria	normal	37.1	10.1	27	hemorrhagic	lobar	113				anterior		left hemisphere	no	yes	PVC	194	79	56	153	yes	i.v cefriaxone 2g bid, iv metronidazole 500mg tid, telmisartan H 92.5mg/d	no	yes	dead	15
48	male	referal	urban	14.10.21	yes	71	secondary school	yes	10	no		yes	no	4	yes	no	no	no	yes	no	no	normal	abnormal	37.8	11.2	9	ischemic			112	subcortical	1	anterior	3	left hemisphere	no	no	LVH, NSR	156	132	44	149	no	amlodipine 10mg/d, clopidrogel 75mg/d, atovastatin 40mg/d	yes	no	alive		11
49	male	referd	urban	17.10.21	no	54	primary school	no		no		no	no	1	no	yes	no	no	yes	no	no	normal	mormal	36.6	5.1	11	ischemic			43	subcortical	1	posterior	1	left hemisphere	no	yes	NSR	153	83	39	180	no	clopidrogel 75mg/d, atovastatin 40mg/d	yes	no	alive		3
50	male	referal	rural	20.10.21	yes	51	no formal education	yes		no		no	no	4	yes	yes	no	no	yes	no	no	normal	abnormal	37.2	6.9	20	ischemic			134	subcortical	2	anterior	3	left hemisphere	no	yes	atrial fibrillation	169	91	56	171	yes	i.v ceftriaxone 2g bid, I,v metronidazole, warfarin 5mg/d,	yes	yes	dead	7
51	male	referal	urban	22.10.21	no	53	secondary school	no		no		yes	no	1	yes	yes	yes	yes	yes	no	no	pin point	abnormal	38.1	12.3	23	hemorrhagic	lobar	21.3				anterior		right hemisphere	no	no	normal	199	105	71	163	yes	nifedipine 40mg bid, aprinox 5mg/d, iv ceftriaxone 2g/d, iv metronidazole 500mg tds	yes	no	dead	24
52	male	referal	urban	22.10.21	yes	62	secondary school	no		no		yes	no	7	no	yes	no	no	yes	no	no	normal	abnormal	37.6	6.8	12	ischemic			11.5	subcortical	1	anterior	1	left hemisphere	no	yes	NSR, LVH, Anterior wall ischermia	166	92	58	105	yes	ASA 75mg/d, nifedipine 40mg bid, aprinox 5mg/d, atorvastatin 40mg/d,			dead	20
53	male	self	urban	26.10.21	no	42	no formal education	no		no		yes	no	6	yes	yes	yes	no	yes	no	no	normal	normal	35.5	6.7	12	hemorrhagic	lobar	15.6				anterior		left hemisphere	no	no	NSR	196	98	47	54	yes	artovastatin 40mg/d, ASA 75mg/nifedipine 40mg bid, aprinox 5mg/d, iv ceftriaxone 2g/d, iv metronidazole 500mg tds	yes	no	alive		11
54	male	self	rural	28.10.21	no	71	secondary school	no		yes	336	yes	no	5	no	no	no	no	yes	yes	no	normal	normal	35.6	10.3	13	ischemic			32.5	subcortical	1	posterior	1	right hemisphere	no	yes	NSR, LVH, lateral wall ishermia	250	106	45	110	no	ASA ovastatin 40mg/d75mg/d, art, aprinox 5mg captopril 25mg bid,	yes	no	alive		0
55	male	referal	rural	30.10.21	no	49	primary school	yes	20	yes	1176	yes	no	4	yes	no	no	no	yes	no	no	normal	normal	35.9	11.2	11	hemorrhagic	deep	34.2				anterior		right hemisphere	no	no	NSR, LAE, LVH	140	83	51	103	no	artovastatin 40mg/d, telmisartan H 92.5mg/d, ASA 75mg/d	yes	no	alive		0
56	male	referal	urban	02.11.21	no	63	no formal education	no		no		yes	no	2	no	yes	no	no	yes	no	no	normal	abnormal	35.9	5.4	4	ischemic			136	subcortical	1	anterior	1	left hemisphere	no	yes	LVH, NSR	248	110	63	108	no	nifedipine 40mg bid, aprinox 5mg /d, ASA 75mg/d, atovastatin 40mg/d	no	no	alive		11
57	male	referal	urban	05.11.21	no	44	secondary school	no		no		no	no	3	no	no	no	no	yes	yes	no	normal	normal	37.1	7.1	5	ischemic			50	cortical	1	anterior	1	left hemisphere	ni	yes	sinus tachycardia	156	68	54	89	no	ASA 75mg/d, atorvastatin 40mg/d	yes	no	alive		2
58	male	self	urban	06.11.21	yes	40	secondary school	no		yes	270	no	yes	4	yes	yes	no	yes	yes	no	yes	normal	abnormal	37.3	14.5	28	hemorrhagic	lobar	89				anterior		left hemisphere	no	no	NSR	160	79	43	183	yes	iv amoxyclav 1.2g bid, iv metronidazole 500mg tds, mixtard insulin 28iu AM/14iuPM	yes	no	dead	10
59	male	referal	rural	09.11.21	no	49	tertiary school	no		no		yes	no	1	yes	no	no	no	yes	yes	no	normal	abnormal	35.7	4.7	4	ischemic			12	cortical	1	posterior	4	brain sterm	no	no	inferior wall ischermia, NRS, LVH	156	80	62	163	no	captopril 25mg bid, nifedipine 40mg bid, ASA 75mg/d, atorvastatin 20mg/d	no	no	alive		3
60	female	referal	rural	10.11.21	no	43	secondary school	no		no		no	yes	2	no	no	no	no	yes	yes	no	normal	abnormal	36.8	6.9	13	ischemic			141	subcortical	3	anterior	5	right hemisphere	no	yes	atrial fibrillation	129	83	46	103	no	warfarin 5mg/d, telmisartan 80mg/d, atorvastatin 40mg/d	yes	no	alive		16
61	female	self	urban	15.11.21	no	68	no formal education	no		no		yes	no	6	yes	no	no	yes	yes	no	no	normal	abnormal	36.7	7.8	23	ischemic			160	subcortical	2	anterior	1	right hemisphere	no	no	RBBB	167	74	52	150	yes	iv amoxyclav 1.2g bid, iv metronidazole 500mg tds, amlodipine 10mg/d,	yes	no	dead	31
62	female	self	rural	16.11.21	yes	92	no formal education	no		no		no	no	6	no	yes	no	no	yes	no	no	normal	normal	35.7	10.3	13	ischemic			28	cortical	1	anterior	1	right hemisphere	no	yes	Sinus tacycardia, lvh	109	124	38	108	no	nifedipine 40mg bid, aprinox 5mg/d,	yes	no	alive		17
63	male	referal	rural	17.11.21	no	60	secondary school	no		no		yes	yes	3	no	no	no	no	yes	no	no	normal	normal	35.7	12.3	2	ischemic			56	subcortical	1	anterior	1	right hemisphere	no	no	NSR	120	81	45	104	yes	ASA 75mg/d, carvedilol 6.25mg bid, aprinox 5mg/d, iv ceftriaxone 2g/d, iv metronidazole 500mg tds	yes	yes	dead	6
64	female	self	rural	20.11.21	no	51	tertiary school	no		no		yes	no	5	no	yes	no	no	yes	no	no	normal	normal	36.3	5.8	11	ischemic			38	subcortical	1	posterior	1	left hemisphere	no	no	NSR	172	92	40	130	no	artorvastatin 40mg/d, nifedipine 40mg bid, aprinox 5mg/d, ASA 75mg/d	yes	yes	alive		14
65	female	referal	rural	21.11.21	no	49	primary school	no		no		yes	no	5	yes	no	yes	no	yes	no	yes	normal	abnormal	36.7	6.1	8	hemorrhagic	deep	10				anterior		right hemisphere	no	no	sinus tachycardia	130	85	46	139	no	ASA 75mg/d, artovastatin 40mg/d, bid, aprinox 5mg/d,	yes	no	alive		15
66	female	referal	urban	23.11.21	yes	71	no formal education	no		no		yes	no	3	no	no	no	no	yes	yes	no	normal	normal	36.9	5.9	14	ischemic			50	subcortical	2	anterior	1	right hemisphere	no	yes	first degree heart block	258	132	40	119	no	ASA 75mg/d, atorvastatin 40mg/d,captopril 25mg/d, aprinox 10mg/d	yes	no	alive		9
67	female	self	rural	24.11.21	no	56	primary school	no		yes	270	yes	no	3	yes	no	no	no	yes	no	yes	normal	abnormal	36.2	8.3	12	hemorrhagic	deep	9				anterior		right hemisphere	no	no	LVH	112	89	56	123	no	carbamazepine 200mgcnifedipine 40mg bid, aprinox 5mg/d, artorvastatin 40mg/d	yes	no	alive		4
68	female	referal	rural	15.12.21	no	58	secondary school	no		no		no	no	4	no	yes	no	no	yes	yes	no	normal	normal	36.7	7.1	11	ischemic			6	subcortical	1	anterior	2	right hemisphere	no	yes	NSR, old anterior MI	348	160	54	107	no	ASA 75mg/d, atorvastatin 40mg/d	yes	no	alive		3
69	female	referal	urban	18.12.21	yes	59	primary school	no		no		yes	no	5	no	yes	no	no	yes	no	no	aniscoria	normal	36.8	5.9	30	hemorrhagic	lobar	50				anterior		left hemisphere	no	yes	sinus tachycardia with sinus arythmia	154	54	34	70.86	yes	iv ceftriaxone 2gbid, iv metronidazole 500mg tds, amlodipine 10mg/d	yes	no	dead	6
70	female	self	rural	23.12.21	no	45	tertiary school	no		no		yes	no	3	no	yes	no	no	yes	no	no	normal	normal	37	5.1	19	hemorrhagic	lobar	46				anterior		left hemisphere	no	yes	sinus tachycardia, anterolateral wall ischermia	193	92	77	142	yes	iv ceftriaxone 2gbid, iv metronidazole 500mg tds,	yes	no	dead	6
71	female	self	rural	25.12.21	yes	61	primary school	no		no		yes	no	5	yes	yes	no	yes	yes	no	no	normal	normal	36.1	6.9	15	hemorrhagic	lobar	49				anterior		left hemisphere	no	no	NSR	116	112	92	108	yes	i.v ceftriaxone 2g bid, I,v metronidazole, captopril 50mg bid, nifedipine 40mg bid	no	no	alive		16
72	female	self	rural	29.12.21	no	54	no formal education	no		no		yes	no	4	no	no	no	no	yes	no	no	normal	normal	36	7.3	13	hemorrhagic	lobar	15				anterior		right hemisphere	no	no	old anteroseptal MI, sinus tachycardia	116	46	46	89	yes	i.v amoxyclav 1.2g bid, i.v metronidazole 500mg tds,	yes	no	alive		10
73	male	referal	rural	07.01.22	yes	52	tertiary school	no		yes		no	no	6	no	yes	no	no	yes	no	no	normal	normal	37.4	6.9	14	ischemic			40	subcortical	1	anterior	3	left hemisphere	no	yes	sinus bradycardia	123	78	57	102	yes	i.v amoxyclav 1.2g bid, i.v metronidazole 500mg tds, atorvastatin 40mg/d, ASA 75mg/d	no	no	alive		0
74	male	referal	rural	09.01.22	no	90	no formal education	yes	20	no		no	no	2	no	yes	no	no	yes	no	no	normal	normal	36.1	6	15	ischemic			78	cortical	1	anterior	1	left hemisphere	no	yes	RBBB	178	109	67	106	yes	i.v amoxyclav 1.2g bid, i.v metronidazole 500mg tds, atorvastatin 40mg/d, ASA 75mg/d	yes	no	alive		16
75	female	referal	rural	10.01.22	no	49	primary school	yes	10	no		yes	no	3	no	yes	no	no	yes	no	no	normal	normal	36.3	10.3	11	ischemic			56	subcortical	1	anterior	2	right hemisphere	no	yes	sinus tachycardia	108	78	45	89	no	clopidrogel 75mg/d, aprinox 5mg/d, atorvastatin 40mg/d	yes	no	dead	6
76	male	rural	rural	12.01.22	no	55	secondary school	no		no		yes	no	0.1	yes	no	yes	no	yes	yes	no	normal	normal	36.8	6.8	12	ischemic			42	subcortical	1	anterior	1	left hemisphere	no	no	sinus bradycardia, lateral wall ischermia	156	84	56	117	no	captopril 25mg bid,	yes	no	alive		0
77	female	referal	urban	14.01.22	yes	69	secondary school	no		yes	168	yes	yes	3	no	yes	no	no	yes	no	no	normal	normal	36.2	14	5	hemorrhagic	lobar	49				anterior		right hemisphere	yes	no	old anteroseptal MI, sinus tachycardia	106	68	45	87	no	captopril 25mg bid, ASA 75mg/d, atorvastatin 40mg/d	yes	no	alive		12
78	male	referal	urban	16.01.22	no	42	secondary school	no		no		no	no	7	yes	no	no	no	yes	no	no	normal	normal	36.8	7.3	11	hemorrhagic	lobar	16				anterior		right hemisphere	yes	no	atrial fibrillation	124	75	43	127	no	atorvastatin 40mg/d, warfarin 5mg/d	yes	no	alive		1
79	female	referal	urban	17.01.22	no	58	primary school	no		no		no	yes	5	no	no	no	no	yes	yes	no	normal	normal	35.7	13.4	12	ischemic			108	cortical	1	anterior	3	right hemisphere	no	no	atrial fibrillation	92	65	47	135	no	metformin 500mg bid, warfarin 10mg/d, carvediolol 3.125mg bid	yes	yes	alive		19
80	female	referal	rural	16.01.22	no	45	primary school	no		no		yes	no	3	no	no	no	no	yes	no	no	normal	normal	36.4	5.9	13	hemorrhagic	deep	23				anterior		right hemisphere	no	no	NSR	106	83	43	121	no	aprinox 10mg/d, nifedipine 20mg/d, atorvastatin 20mg/d	yes	no	alive		0
81	male	referal	rural	17.01.22	no	56	primary school	no		no		no	no	4	no	no	no	no	yes	yes	yes	normal	normal	37.1	6.6	4	ischemic			11	cortical	1	posterior	4	cerebellum	no	no	NSR, RVH	156	106	56	140	no	Atorvastatin 40mg/d, clopidrogel 75mg/d, cabamazepine 200mg bid	yes	no	alive		2
82	male	referal	rural	18.01.22	no	42	tertiary school	no		no		yes	no	3	no	yes	no	no	yes	no	no	aniscoria	abnormal	37.4	6.9	15	hemorrhagic	deep	78				anterior		left hemisphere	no	no	Sinus tacycardia, lvh	108	78	52	121	no	nifedipine 40mg bid, captopril 50mg bid,	yes	no	alive		16
83	male	self	rural	19.01.22	yes	45	tertiary school	yes	5	no		yes	no	2	no	yes	no	no	yes	no	yes	normal	normal	36.5	6.9	15	ischemic			128	subcortical	1	anterior	3	left hemisphere	no	no	NSR	86	121	51	101	yes	iv ceftriaxone 2g/d, iv metronidazole 500mg tds, oxygen therapy, amlodipine 10mg/d, aprinox 10mg/d, atorvastatin 40mg/d	yes	no	alive		11
84	female	referal	rural	19.01.22	no	58	no formal education	no		no		yes	no	6	no	yes	no	yes	yes	no	no	normal	normal	35.9	8.2	12	ischemic			40	cortical	1	anterior	2	left hemisphere	no	no	atrial fibrilation, PVC,	109	106	49	84	no	atorvastatin 40mg/d, aprinox 10mg/d,	yes	no	alive		10
85	female	referal	urban	20.01.22	yes	76	primary school	no		no		yes	no	7	no	yes	no	yes	yes	no	no	normal	normal	37.2	7.6	26	ischemic			270	subcortical	1	anterior	5	right hemisphere	no	no	atrial fibrillation	198	175	78	89	no	atorvastatin 40mg/d, aspirin 75mg/d	yes	no	dead	5
86	female	referal	rural	21.01.22	no	53	no formal education	no		no		no	no	6	yes	yes	no	yes	yes	no	no	normal	abnormal	38.9	11	23	ischemic			98	cortical	1	anterior	3	right hemisphere	no	no	sinus tachycardia, anterolateral wall ischermia	112	81	43	74	yes	iv ceftriaxone 2g/d, iv metronidazole 500mg tds, atorvastatin 40mg/d	no	no	dead	5
87	female	self	urban	22.01.22	yes	49	no formal education	no		yes	560	yes	no	5	no	yes	no	no	yes	no	no	normal	abnormal	38.4	8	21	ischemic			128	subcortical	1	anterior	1	right hemisphere	no	no	atrial fibrillation, LVH	87	71	46	113	yes	iv ceftriaxone 2g/d, iv metronidazole 500mg tds, atorvastatin 40mg/d, aspirin 75mg/d	no	no	alive		17
88	male	referal	urban	23.01.22	yes	54	no formal education	no		no		yes	no	3	no	no	no	yes	yes	yes	no	normal	abnormal	38.5	10.3	20	hemorrhagic	lobar	48				anterior		left hemisphere	no	no	sinus tachycardia, LAE, LVH with strain pattern	132	116	46	142	yes	iv cefriaxone 2g/d, iv metronidazole 500mg tds, nifedipine 40mg bid	yes	no	dead	6
89	male	referal	urban	24.01.22	yes	51	secondary school	no		yes	560	yes	yes	5	no	yes	no	yes	yes	no	no	normal	normal	35.9	17.4	23	ischemic			360	subcortical	1	anterior	5	left hemisphere	no	no	atrial fibrillation with RBBB	123	82	61	107	no	atorvastatin 40mg/d, amlodipine 10mg/d, aspirin 75mg/d	yes	no	dead	7
90	male	self	rural	25.01.22	no	58	secondary school	no		no		no	no	4	yes	no	no	yes	yes	no	yes	normal	normal	35.8	6.4	13	ischemic			30	cortical	1	anterior	2	right hemisphere	no	yes	NSR	254	213	42	132	no	atorvastatin 40mg/d, aspirin 75mg/d	yes	no	alive		1
91	male	referal	rural	26.01.22	no	32	secondary school	no		no		yes	no	3	yes	no	no	no	yes	yes	no	normal	normal	36.2	6.4	5	hemorrhagic	lobar	13				anterior		right hemisphere	no	no	sinus tachycardia	79	88	56	101	no	aspirin 75mg/d. atorvastatin 40mg/d	yes	no	alive		0
92	male	referal	rural	27.01.22	no	61	no formal education	no		no		yes	no	6	no	yes	no	yes	yes	no	yes	normal	normal	36.8	5.8	15	ischemic			50	subcortical	1	anterior	1	left hemisphere	yes	no	atrial fibrillation	75	81	49	92	no	atorvastatin 4omg/d, aspirin 75mg/d	yes	no	alive		17
93	female	self	rural	28.01.22	yes	71	no formal education	no		no		yes	yes	4	no	yes	no	no	yes	no	no	normal	abnormal	38.2	7.7	18	ischemic			84	cortical	1	anterior	1	right hemisphere	no	no	1st degree AVB	198	135	54	109	yes	iv ampicillin 2g tds, iv metronidazole 500mg tds, atorvastatin 40mg/d, clopidrogel 75mg/d	yes	no	alive		18
94	male	referal	urban	07.02.22	yes	53	tertiary school	no		no		yes	yes	4	no	no	no	no	yes	yes	no	normal	normal	38.2	8.1	4	ischemic			13.4	subcortical	1	anterior	1	right hemisphere	no	no	inferior wall ischermia, sinus bradycardia	120	76	50	109	no	glimepiride/metformin 2/500mg bid, candesartan 8mg/d, amlodipine 10mg/d, atorvastatin 40mg/d, clopidrogel 75mg/d	yes	no	alive		0
95	female	referal	urban	08.02.22	yes	61	no formal education	no		no		yes	no	7	no	yes	yes	yes	yes	no	yes	normal	abnormal	37.2	8.3	12	ischemic			150	subcortical	1	anterior	3	left hemisphere	no	no	sinus rhythm, LVH	38.67	90	19	78	no	aprinox 10mg/d, nifedipine 20mg/d, atorvastatin 20mg/d	yes	no	alive		12
96	male	self	rural	10.02.22	no	50	secondary school	no		no		no	yes	4	yes	yes	no	no	yes	yes	no	normal	normal	36.9	6	15	hemorrhagic	lobar	54				anterior		left hemisphere	no	no	Premature ventricular contraction	190	105	60	130	no	nifedipine 40mg/d, telmisartan H 80/12.5mg/d, atorvastatin 40mg/d	yes	no	alive		1
97	male	self	urban	10.02.22	yes	58	secondary school	no		no		no	no	1	no	no	no	no	yes	yes	no	normal	normal	37.6	5.8	9	hemorrhagic	deep	12				anterior		right hemisphere	no	no	NSR	260	254	30	190	no	atorvastatin 40mg/d, telmisartan/H 80/12.5mg/d	yes	no	alive		3
98	male	self	urban	11.02.22	yes	40	secondary school	no		no		yes	no	6	no	no	no	no	yes	yes	no	normal	normal	36.4	5.7	13	hemorrhagic	lobar	15				anterior		right hemisphere	no	no	sinus arythmia, PVC	190	105	42	69	no	nifedipine 20mg bid, aprinox 5mg/d, artovastatin 40mg/d	yes	no	alive		5
99	male	referal	urban	11.02.22	no	80	no formal education	no		no		yes	no	5	no	yes	no	no	yes	no	no	normal	normal	36.9	6	16	ischemic			36	subcortical	1	anterior	1	right hemisphere	no	no	LVH, NSR	120	118	30	54	no	atorvastatin 40mg/d, telmisartan/H 80/12.5mg/d	yes	no	alive		16
100	female	referal	urban	12.02.22	no	52	tertiary school	no		no		yes	no	4	no	no	no	no	yes	no	no	normal	abnormal	37	6.3	8	ischemic			50	subcortical	1	anterior	2	left hemisphere	no	no	atrial fibrillation	220	77.9	60	120	yes	iv metronidazole 500mg tds, iv cefrtiaxone 2d/d, carvedilol 12.5mg bid, atorvastatin 40mg/d, oxygen therapy	yes	no	dead	30
101	female	self	rural	12.02.22	yes	92	no formal education	no		no		yes	no	5	no	yes	no	no	yes	yes	no	normal	normal	37.5	6.2	15	ischemic			60	subcortical	1	anterior	1	left hemisphere	yes	yes	atrial fibrillation	94	104	52	73	no	atorvastatin 40mg/d, bisoprolol 5mg/d, nifedipine 20mg bid	yes	no	alive		20
102	female	self	rural	14.02.22	yes	53	tertiary school	no		no		yes	no	1	no	yes	no	no	yes	no	no	normal	normal	37.1	4.7	12	ischemic			28	subcortical	1	anterior	2	left hemisphere	no	no	NSR, LVH	180	103	62	95	no	Telmisartan/H 92.5mg/d, Amlodipine 5mg/d, atorvastatin 40mg/d	yes	no	alive		5
103	male	referal	rural	18.02.22	no	82	no formal education	yes	10	no		no	no	2	no	no	no	yes	yes	yes	no	normal	normal	38.5	5.6	13	ischemic			28	subcortical	1	anterior	3	left hemisphere	no	yes	atrial fibrillation with low ventricular rate	140	240	40	198	yes	azithromycin 500mg bid, iv ceftriaxone 2g bid, atorvastatin 40mg/d, clopidrogel 75mg/d,	yes	no	alive		16
104	female	referal	rural	21.02.22	no	72	no formal education	no		no		yes	no	7	no	yes	no	no	yes	no	no	normal	normal	37.5	8.4	7	ischemic			28	cortical	2	anterior	2	right hemisphere	no	yes	LAE, LVH with left ventricular strain	102	91	54	79	no	amlodipine 10mg/d, clopidrogel 75mg/d, atovastatin 40mg/d	yes	no	dead	20
105	female	referal	rural	24.02.22	no	68	primary school	no		no		no	no	6	no	no	no	no	yes	yes	no	normal	normal	36.4	8	9	ischemic			53.4	subcortical	1	anterior	1	right hemisphere	no	no	atrial fibrillation	110	98	53	67	no	asprin 75mg/d, carvedilol 3.125mg bid, atorvastatin 40mg/d	yes	no	dead	7
106	female	referal	rural	25.02.22	no	86	no formal education	no		no		yes	no	3	no	no	no	yes	yes	yes	yes	normal	normal	36.8	8.1	12	ischemic			46	subcortical	1	anterior	3	left hemisphere	no	yes	NSR, LVH with strain pattern	76	105	65	85	no	atorvastatin 20mg/d, carbamazepine 200mg bid, telmisartan/H 92.5mg/d	yes	no	lost follow up
107	female	self	rural	25.02.22	yes	49	secondary school	no		no		yes	yes	5	no	no	no	no	yes	yes	no	normal	abnormal	37.5	7.9	8	ischemic			2	cortical	1	posterior	2	right hemisphere	no	no	LBBB	257	213	50	180	yes	iv ampicillin 2g tds, iv metronidazole 500mg tds, amlodipine 10mg/d, aprinox 5mg/d, atorvastatin 40mg/d	yes	no	alive		4
108	female	referal	rural	27.02.22	no	60	no formal education	no		no		no	yes	4	no	yes	no	yes	yes	no	no	normal	normal	36.8	18	19	ischemic			345	subcortical	2	anterior	1	left hemisphere	no	no	atrial fibrillation	93	89	30	75	no	atorvastatin 40mg/d, carvedilol 3.125mg bid	yes	no	dead	15
109	male	referal	urban	27.02.22	no	57	primary school	no		yes	672	yes	yes	2	no	no	no	yes	yes	no	yes	normal	abnormal	37.2	5.7	20	ischemic			350	subcortical	2	anterior	5	right hemisphere	no	yes	sinus arythmis, lateral wall ischemia	104	87	60	107	no	atorvastatin 40mg/d, clopidrogel 75mg/d	no	no	alive		17
110	female	referal	rural	28.02.22	no	70	no formal education	no		no		yes	no	1	no	no	no	no	yes	yes	no	normal	normal	36.3	9.3	10	ischemic			8	cortical	1	anterior	1	left hemisphere	no	yes	LVH, NSR	120	102	63	137	no	aprinox 5mg/d, atorvastatin 40mg/d, clopidrogel 75mg/d, nifedipine 40mg bid	yes	no	alive		4
111	male	referal	rural	28.02.22	no	70	primary school	no		no		no	no	1	no	yes	no	no	yes	no	no	normal	normal	36.8	5.4	15	ischemic			10	cortical	1	anterior	2	left hemisphere	no	no	junctional rhythm	259	210	35	121	no	atorvastatin 40mg/d,	yes	no	lost follow up
112	male	referal	urban	29.02.22	yes	65	tertiary school	no		no		yes	no	6	yes	yes	no	no	yes	no	no	normal	normal	36.1	8.9	19	ischemic			11	cortical	1	posterior	1	left hemisphere	no	no	sinus tachycardia	103	48	42	27	no	telmisartan/H 92.5mg/d, atorvastatin 40mg/d,	yes	no	alive		0
113	male	referal	urban	29.02.22	yes	63	secondary school	no		no		yes	yes	4	no	yes	no	yes	yes	no	yes	normal	abnormal	38.1	12.9	22	ischemic			330	subcortical	3	anterior	5	right hemisphere	no	no	sinus rhythm, LVH, LAE, Anterolateral ischemia	305	50	31	220	yes	mixtard insulin 24IU-AM, 14IU-PM, Carbamazepine 200mg bid, atorvastatin 40mg/d, aprinox 5mg/d, amlodipine 10mg/d	yes	no	dead	14
114	male	self	rural	01.03.22	yes	51	secondary school	no		no		yes	no	5	yes	yes	no	no	yes	yes	no	normal	normal	36.1	7.9	15	hemorrhagic	lobar	8				anterior		left hemisphere	no	no	sinus tachycardia, LVH with strain pattern	150	29	85	120	no	telmisartan/H 92.5mg/d, nifedipine 40mg/d, metoprolol 50mg/d, atorvaststin 40mg/d	yes	no	alive		0
115	male	referal	urban	01.03.22	no	58	secondary school	no		no		yes	yes	6	yes	no	no	no	no	yes	no	normal	abnormal	36.7	8.7	12	ischemic			2	cortical	1	anterior	2	left hemisphere	no	yes	inferior wall ischermia, sinus arythmia	154	88	43	101	no	iv ceftriaxone 2d/d, iv metronidazole 500mg tds, atorvastatin 40mg/d, losartan 50mg/d, amlodipine 10mg/d	yes	no	alive		3
116	male	referal	urban	02.03.22	no	65	no formal education	no		no		yes	no	7	no	yes	no	no	yes	yes	no	normal	abnormal	38.3	5.1	18	ischemic			7	subcortical	1	anterior	1	right hemisphere	no	no	atrial fibrillation	116	142	43	79	yes	iv metronidazole 500mg tds, iv ceftriaxone 2g/d, clopidrogel 75mg/d, atorvastatin 40mg/d	yes	no	alive		17
117	female	self	urban	02.03.22	yes	46	primary school	no		no		yes	no	2	no	yes	no	no	yes	yes	no	normal	normal	36.7	6.2	17	ischemic			110	subcortical	2	anterior	3	left hemisphere	no	no	NSR, LVH with strain pattern	180	134	56	104	no	telmisartan/H 92.5mg/d, atorvastatin 40mg/d, asprin 75mg/d,	yes	no	alive		4
118	female	self	urban	02.03.22	yes	45	primary school	no		no		yes	yes	1	yes	yes	no	no	yes	no	no	normal	normal	36.9	9.1	7	ischemic			8	subcortical	1	anterior	1	left hemisphere	no	no	NSR	106	87	67	103	no	telmisartan/H 92.5mg/d, amlodipine 5mg/d, atorvastatin 40mg/d, atorvastatin 40mg/d, clopidrogel 75mg/d, metformin/glibenclamide 1g/5mg bid	yes	no	alive		3
119	male	referal	rural	03.03.22	no	54	primary school	no		no		yes	no	5	no	no	no	no	yes	no	no	normal	abnormal	36.8	6.5	2	ischemic			7	cortical	1	anterior	4	brain sterm	no	no	sinus tachycardia, PVC, LVH	98	73	49	105	no	atorvastatin 20mg/d, clopidrogel 75mg/d, telmisartan/H 92.5mg/d	yes	no	alive		0
120	male	referal	rural	03.03.22	no	60	primary school	no		no		no	no	3	no	yes	no	no	yes	no	no	normal	abnormal	38.6	6.1	15	ischemic			200	subcortical	3	anterior	5	left hemisphere	yes	yes	atrial fibrillation	150	107	60	105	yes	atorvastatin 40mg/d, aspirin 75mg/d, warfarin 10mg/d	yes	no	alive		9
121	female	self	urban	04.03.22	no	99	no formal education	no		no		no	no	6	no	yes	no	yes	yes	no	no	normal	abnormal	36.9	6.3	21	ischemic			150	subcortical	1	anterior	3	left hemisphere	yes	yes	atrial fibrillation	121	79	43	107	yes	atorvastatin 40mg/d, clopidrogel 75mg/d, aprinox 5mg/d	yes	no	dead	16
122	male	referal	rural	04.03.22	yes	60	secondary school	no		no		yes	no	7	yes	yes	no	no	yes	no	no	normal	normal	37.1	6.1	19	hemorrhagic	deep	37				anterior		right hemisphere	no	no	NSR. LVH	178	95	57	105	no	atorvastatin 40mg/d, aprinox 5mg/d,	yes	no	alive		6
123	female	referal	urban	05.03.22	yes	86	no formal education	no		no		yes	no	3	yes	yes	no	yes	yes	no	no	aniscoria	abnormal	38.5	7.4	21	hemorrhagic	lobar	34				anterior		left hemisphere	no	no	sinus arythmia, LVH with strain pattern	111	93	41	107	yes	iv ceftriaxone 2g/d, iv metronidazole 500mg tds, iv paracetamol 1g tds, nifedioine 20mg bid, aprinox 5mg/d	yes	no	dead	5
124	female	referal	rural	05.03.22	yes	21	secondary school	no		no		no	no	5	no	yes	no	no	yes	yes	no	normal	normal	36.1	8.1	15	ischemic			67	subcortical	1	anterior	1	left hemisphere	no	no	sinus arythmia, mitral valve prolapse, bilateral carotid stenosis	112	49	50	27	no	asprin 75mg/d, atorvastatin 40mg/d, fluoxetin 20mg/d	yes	no	alive		1
125	female	referal	rural	06.03.22	no	72	no formal education	no		no		yes	no	7	no	yes	no	no	yes	no	yes	aniscoria	abnormal	36.8	11.8	17	hemorrhagic	lobar	56				anterior		left hemisphere	yes	no	sinus tachycardia, LVH with strain pattern	98	69	49	102	no	carbamazepine 200mg, nifedipine 40mg bid, carvedilol 6.25mg bid, artorvastatin 40mg/d	no	no	dead	14
126	female	referal	rural	06.03.22	no	60	primary school	no		no		yes	no	3	yes	yes	no	no	yes	no	no	normal	normal	36.8	7	12	hemorrhagic	lobar	45				anterior		left hemisphere	no	no	NSR, anterior wall ischemia	250	200	40	248	no	aprinox 5mg/d, nifedipine 20mg bid, hydralazine 25mg tds, atorvastatin 40mg/d	yes	no	lost follow up
127	male	referal	urban	06.03.22	yes	41	secondary school	no		no		yes	no	5	yes	yes	yes	no	yes	no	yes	normal	normal	36.6	5.3	12	hemorrhagic	deep	60				anterior		left hemisphere	no	no	NSR, LVH with strain pattern	108	98	56	76	no	atorvastatin 40mg/d, nifedipine 40mg bid, clonidine 100mg tds, hydralazine 75mg tds, metoprolol 100mg bid		no	alive		16
128	male	referal	rural	07.03.22	yes	43	tertiary school	no		no		yes	yes	4	no	no	no	no	yes	no	no	normal	normal	36.7	17.9	7	ischemic			3	subcortical	1	anterior	1	left hemisphere	no	no	sinus tachycardia, LVH with strain pattern	115	103	63	89	no	telmisartan/H 92.5mg/d, atorvastatin 40mg/d, metformin 500mg bid	yes	no	alive		2
129	female	referal	rural	07.03.22	no	72	no formal education	no		no		yes	no	4	no	no	no	yes	yes	no	no	normal	abnormal	36.4	6.9	16	hemorrhagic	lobar	13				anterior		left hemisphere	no	yes	LBBB	146	112	55	39	no	telmisartan/H 92.5mg/d, nifedipine 40mg bid, atorvastatin 40mg/d	yes	no	alive		16
130	female	self	rural	07.03.22	no	65	tertiary school	no		no		yes	yes	5	no	no	no	no	no	no	yes	normal	normal	36.4	30	2	ischemic			2	cortical		anterior	2	right hemisphere	no	no	atrial fibrillation	258	203	40	179	no	nifedipine 40mg bid, metoprolol 50mg/d, candesartan 8mg/d, metformin 1g bid,	yes	no	alive		3
131	female	referal	rural	08.03.22	no	75	no formal education	no		no		yes	no	2	yes	yes	no	no	yes	no	no	normal	normal	35.9	5.9	15	ischemic			180	subcortical	1	anterior	5	left hemisphere	no	no	atrial fibrillation	96	121	42	103	no	atorvastatin 40mg/d, carvedilol 3.125mg bid, aprinox 5mg/d, nifedipine 40mg bid,	yes	no	alive		16
132	male	referal	urban	08.03.22	yes	47	tertiary school	no		yes	864	yes	no	5	yes	yes	no	no	yes	yes	yes	normal	normal	36.7	6.4	16	hemorrhagic	deep	45				anterior		right hemisphere	no	no	sinus rythm, LVH	85	102	62	94	no	cabamazepine 200mg bid, nifedipine 40mg bid, telmisartan/H 92.5mg/d, hydralazine 50mg tds, spironolactone 50mg/d, bisoprolol 10mg/d	yes	no	alive		3
133	male	self	urban	08.03.22	no	37	tertiary school	no		no		no	no	6	no	yes	no	no	yes	no	no	normal	normal	36.8	5.3	14	ischemic			81	cortical	1	anterior	1	right hemisphere	no	no	sinus bradycardia	223	134	52	39	no	atorvastatin 20mg/d, clopidrogel 75mg/d, telmisartan/H 92.5mg/d	yes	no	alive		3
134	male	referal	urban	09.03.22	no	53	secondary school	no		yes	560	yes	no	1	yes	no	no	no	yes	yes	no	normal	normal	36.7	6.4	14	ischemic			2	subcortical	1	anterior	1	left hemisphere	no	no	RBBB	98	69	43	105	no	clopidrogel 75mg/d, amlodipine 10mg/d, atorvastatin 40mg/d	yes	no	alive		0
135	male	referal	urban	09.03.22	yes	54	no formal education	no		no		yes	yes	7	no	yes	no	yes	yes	no	yes	normal	normal	36.7	7.4	16	hemorrhagic	lobar	14				anterior		left hemisphere	yes	yes	lateral and inferior wall ischemia	257	204	49	209	no	mixtard insulin 24IU-AM, 14IU-PM, atorvastatin 40mg/d, aprinox 5mg/d, amlodipine 10mg/d	yes	no	alive		17
136	male	referal	rural	10.03.22	yes	74	secondary school	no		no		yes	no	4	yes	no	no	no	yes	yes	no	normal	normal	37.1	6.9	10	hemorrhagic	deep	23				anterior		right hemisphere	yes	no	sinus rhythm, LVH, inferior lateral ischemia	98	84	45	106	no	aprinox 5mg/d, amlodipine 10mg/d,	yes	no	alive		7
137	male	self	rural	10.03.22	no	62	secondary school	no		no		yes	yes	3	no	no	no	yes	yes	yes	no	normal	normal	35.9	15.3	5	ischemic			4	subcortical	1	anterior	1	right hemisphere	no	no	NSR	235	88	65	221	no	metformin 500mg bid, losartan/H 62.5mg/d, clopidrogel 75mg/d, atorvastatin 40mg/d, amlodipine 10mg/d	yes	no	alive		4
138	female	referal	urban	11.03.22	no	85	no formal education	no		no		yes	no	1	no	no	no	no	yes	no	no	normal	normal	36.8	11.6	12	ischemic			105	subcortical	2	anterior	2	right hemisphere	no	yes	1st degree AVB	205	180	31	250	no	atorvastatin 40mg/d, amlodipine 10mg/d, aprinox 10mg/d, clopidrogel 75mg/d	yes	no	alive		10
139	female	self	rural	11.03.22	yes	49	no formal education	no		no		yes	no	5	yes	no	no	no	yes	no	no	normal	normal	35.9	7.8	8	hemorrhagic	lobar	69				anterior		left hemisphere	no	no	inferior wall ischemia	102	49	40	88	no	nifedipine 40mg bid, atorvastatin 20mg/d,	yes	no	alive		13
140	female	referal	urban	12.03.22	yes	42	tertiary school	no		no		yes	no	4	yes	no	no	no	yes	yes	no	normal	normal	36.7	7.4	12	hemorrhagic	deep	12				anterior		right hemisphere	no	no	sinus arythmia, anterior wall ischemia	157	148	59	188	no	aprinox 5mg/d, nifedipine 20mg bid, atorvastatin 40mg/d	yes	no	alive		7
141	male	self	rural	13.03.22	no	95	no formal education	no		no		yes	yes	5	yes	yes	no	yes	yes	no	no	pin point	abnormal	38.5	7.2	23	ischemic			140	subcortical	1	anterior	3	left hemisphere	no	yes	inferior wall ischemia, low voltage criteria on lilmb leads, right ventricular stain pattern	83	70	46	108	yes	iv ciprofloxacin 400mg bid, iv metronidazole 500mg tds, mechanical ventilation, mannitol 100mg tds, atorvastatin 40mg/d, aspirin 75mg/d	no	no	dead	60
142	female	referal	urban	14.03.22	no	54	tertiary school	no		no		yes	no	6	yes	yes	no	no	yes	yes	no	normal	normal	37.8	8.4	16	ischemic			180	subcortical	2	anterior	2	left hemisphere	no	no	NSR	114	87	49	123	no	atorvastatin 40mg/d, aspirin 75mg/d, aprinox 10mg/d, enalapril 10mg/d,	yes	no	alive		9
143	male	referal	rural	15.03.22	yes	54	tertiary school	no		no		yes	no	3	yes	no	no	no	yes	no	no	normal	normal	36.9	6.8	5	ischemic			4	cortical	3	anterior	4	cerebellum	no	no	NSR, LVH, LAE	261	46	58	106	no	atorvastatin 40mg/d, aspirin 75mg/d, candesartan 8mg/d, aprinox 5mg/d,	yes	no	alive		4
144	female	referal	rural	16.03.22	no	21	secondary school	no		no		no	no	3	yes	yes	no	no	yes	no	no	normal	normal	38.5	8.2	14	ischemic			9	subcortical	1	anterior	1	left hemisphere	no	no	sinus tachycardia, mitral valve vegetation	97	73	48	63	no	iv ampicillin 2g tds, iv gentamicin 80mg/d	yes	no	alive		1
145	male	referal	rural	17.03.22	no	80	primary school	no		no		yes	no	3	yes	no	no	yes	yes	yes	no	normal	abnormal	39.3	5.5	22	hemorrhagic	lobar	170				anterior		right hemisphere	no	yes	1st degree AVB	114	82	56	97	yes	nifedipine 40mg bid, aprinox 10mg/d, iv ampicillin 2g tds, iv metronidazole 500mg tds	yes	no	dead	7
146	male	referal	rural	17.03.22	no	63	primary school	no		yes	840	yes	no	1	no	no	no	no	yes	yes	yes	normal	abnormal	38.7	11.2	21	hemorrhagic	lobar	190				anterior		left hemisphere	no	no	2nd degree AVB	87	69	40	95	yes	iv ampicillin 2g tds, iv metronidazole 500mg tds, amlodipine 10mg/d, aprinox 5mg/d, atorvastatin 40mg/d	yes	no	dead	11
147	male	self	urban	19.03.22	no	60	secondary school	no		no		yes	no	2	no	yes	no	no	yes	no	yes	normal	abnormal	38.9	5.2	23	ischemic			167	subcortical	1	anterior	5	left hemisphere	no	no	sinus bradycardia, LVH	90	99	45	83	yes	iv ampicillin 2g tds, iv metronidazole 500mg tds, amlodipine 10mg/d, aprinox 5mg/d, atorvastatin 40mg/d, cabamazepine 200mg bid	yes	no	dead	12
148	female	self	urban	21.03.22	no	82	no formal education	no		no		yes	no	1	no	no	no	no	yes	yes	no	normal	normal	36.7	8.3	16	ischemic			23	subcortical	1	anterior	1	left hemisphere	no	yes	atrial fibrillation	102	112	45	104	no	carvedilol 6.25mg bid, aprinox 5mg/d	yes	no	alive		14
149	female	self	rural	23.03.22	yes	62	primary school	no		no		yes	yes	3	no	yes	yes	yes	yes	no	yes	normal	normal	37.9	15.7	21	ischemic			200	subcortical	2	anterior	5	left hemisphere	no	yes	1st degree AVB	230	160	46	210	yes	ceftriaxone 2g/d, metronidazole 500mg tds, atorvastatin 40mg/d, clopidrogel 75mg/d, nifedipine 40mg bid	yes	no	dead	12
150	female	referal	urban	25.03.22	no	72	no formal education	no		no		yes	no	3	no	no	no	no	yes	yes	yes	normal	normal	36.9	7.9	15	hemorrhagic	lobar	27				anterior		left hemisphere	no	yes	sinus tachycardia, LVH with strain pattern	130	123	35	57	no	atorvastatin 40mg/d, telmisartan/H 80/12.5mg/d	yes	no	alive		13
151	female	referal	rural	26.03.22	no	63	no formal education	no		yes	448	yes	no	7	no	no	no	no	yes	yes	no	normal	normal	36.1	5.4	15	hemorrhagic	lobar	7				anterior		right hemisphere	no	no	NSR, LVH	76	90	60	95	no	rosuvastatin 20mg/d, telmisarta/H 92.5mg/d, nifedipine 40mg bid,	yes	no	alive		15
152	male	referal	urban	27.03.22	no	35	secondary school	no		yes		yes	no	0.1	no	no	no	no	yes	yes	no	normal	normal	36.8	6.8	12	hemorrhagic	deep	20				anterior	1	left hemisphere	no	no	NSR	102	98	50	101	no	nifedipine 40mg bid, aprinox 10mg/d, hydralazine 25mg tds,	yes	no	alive		5
153	female	referal	urban	29.03.22	no	63	tertiary school	no		no		yes	no	3	yes	yes	no	no	yes	no	no	normal	normal	35.8	5.9	19	ischemic			23	cortical	1	anterior	2	left hemisphere	no	yes	atrial fibrillation, PVC,	79	131	63	90	no	carvedilol 6.25mg bid, telmisartan/H 92.5mg/d, atorvastatin 4mg od, warfarin 10mg/d			alive		6
154	female	referal	rural	01.04.22	no	63	no formal education	no		no		yes	no	2	no	yes	no	no	yes	no	no	aniscoria	normal	37.2	16.9	20	hemorrhagic	lobar	54				anterior		right hemisphere	no	no	lateral and inferior wall ischemia	89	107	56	125	no	atorvastatin 40mg/d, aprinox 5mg/d,			alive		10
155	female	referal	rural	02.04.22	no	25	secondary school	no		no		yes	no	1	yes	yes	no	no	yes	no	no	normal	normal	37.8	7	17	hemorrhagic	loar	19				posterior		cerebellum	yes	no	NSR	109	83	50	128	no	atorvastatin 40mg/d, aprinox 5mg/d, candesartan 8mg/d			alive		13
156	male	self	rural	05.04.22	yes	55	no formal education	no		no		yes	no	5	yes	no	no	no	yes	no	no	normal	normal	36.9	6.9	6	hemorrhagic	lobar	11				anterior		right hemisphere	no	no	NSR	121	98	85	106	no	s. amlodipine 10mg/d, telmisartan/H 92.5mg/d	no	no	alive		4
157	male	referal	rural	07.04.22	no	60	no formal education	no		yes	1120	no	no	3	yes	no	no	yes	yes	no	no	normal	abnormal	38.5	7.8	15	hemorrhagic	deep	25				anterior		right hemisphere	no	no	sinus arthymia	87	78	65	117	yes	iv ceftriaxone 2g/d, iv metronidazole 500mg tds, iv paracetamol 3g/d, atorvastatin 40mg/d	yes	no	alive		11
158	male	self	urban	10.04.22	no	60	no formal education	yes	20	no		yes	no	2	no	no	no	no	yes	yes	yes	normal	normal	35.4	8.4	12	ischemic			31	cortical	1	anterior	1	left hemisphere	no	yes	LVH, sinus arythmia	120	108	49	156	no	nifedipine 40mg bid, aprinox 10mg/d, carbamazepine 200mg bid, atorvastatin 40mg/d	yes	no	alive		10
[truncated: 7 more columns]

## Sheet: Sheet5
VARIABLE CODING
Gender: 1= female 0 = male
referal: 1 = referal, 0 = self
residence: 0 = urban 1= rural
level_education: 1 = no fermal education 2 = primary education 3 = secondary education 4 = tertiary education
smoking: 1= yes 2= no
alcohol: 1 = yes 0 = no
hypertension: 1 = yes 0 = no
diabetes: 1 =yes 0 = no
headache: 1 = yes 0 = no
aphasia: 1 = yes 0 = no
vomiting: 1 = yes 0 = no
LOC: 1 = yes 2 = no
focal neurological deficit: 1 = yes 0 = no
dyarthria: 1 = yes 0 = no
seizures: 1 = yes 0 = no
pupil_exam: 1 = normal 2 = aniscoria 3 = pinpoints
swallow screen: 0 = normal 1 = abnormal
stroke: 0 = ischermic 1= hemorrhagic
hstroke location: 1 = lobar 2 = deep 3= infratentorial
istroke location: 1 = subcortical 0 = cortical
infarct location_territory: 1 = MCA, 2 = ACA, 3 = PCA, 4 = PICA, 5 = Unknown
area of brain involved: 1 = left hemisphere, 2 = right hemisphere, 3 = both hemisphere, 4 brain sterm, 5 = cerebellum
infact territory: 1 = anterior circulation 2 = posterior circulation 3 = anterior and posterior circulation
leukoaraiosis: 1 = yes 0 = no
brain atrophy: 1 = yes 0 = no
ecg: 1 = atrial fibrillation 0 = no
aspiration pneumonia: 1 = yes 0 = no
physiotherapy: 0 = yes 1 = no
DVT prophylaxis: 0 = yes 1= no
outcome: 1= alive, 0 = lost follow up
